# Supplementary material for: Astragaloside IV Attenuates the Myocardial Injury Caused by Adriamycin by Inhibiting Autophagy
Source: Front Pharmacol. 2021 May 24;12:669782. doi: 10.3389/fphar.2021.669782 (PMC8184095; doi:10.3389/fphar.2021.669782)
Supplement: Supplementary file 1 [file DataSheet3.ZIP]

Archive with 6 entries (5 files):
- Figure 5/
- Figure 5/HO-1.Tif
- Figure 5/Keap1.Tif
- Figure 5/Nrf2.Tif
- Figure 5/SOD2.Tif
- Figure 5/tubulin.Tif
