# Supplementary material for: Astragaloside IV Attenuates the Myocardial Injury Caused by Adriamycin by Inhibiting Autophagy
Source: Front Pharmacol. 2021 May 24;12:669782. doi: 10.3389/fphar.2021.669782 (PMC8184095; doi:10.3389/fphar.2021.669782)
Supplement: Supplementary file 2 [file DataSheet4.ZIP]

Archive with 3 entries (2 files):
- Figure 6/
- Figure 6/Lamin B1.Tif
- Figure 6/Nrf2.Tif
