# Supplementary material for: Astragaloside IV Attenuates the Myocardial Injury Caused by Adriamycin by Inhibiting Autophagy
Source: Front Pharmacol. 2021 May 24;12:669782. doi: 10.3389/fphar.2021.669782 (PMC8184095; doi:10.3389/fphar.2021.669782)
Supplement: Supplementary file 3 [file DataSheet1.ZIP]

Archive with 8 entries (7 files):
- Figure 3/
- Figure 3/Bax.Tif
- Figure 3/BCL2.Tif
- Figure 3/Cleaved caspase3.Tif
- Figure 3/Cyt-C.Tif
- Figure 3/PARP.Tif
- Figure 3/Pro-caspase3.Tif
- Figure 3/tubulin.Tif
