# Supplementary material for: Astragaloside IV Attenuates the Myocardial Injury Caused by Adriamycin by Inhibiting Autophagy
Source: Front Pharmacol. 2021 May 24;12:669782. doi: 10.3389/fphar.2021.669782 (PMC8184095; doi:10.3389/fphar.2021.669782)
Supplement: Supplementary file 4 [file DataSheet6.ZIP]

Archive with 5 entries (4 files):
- Figure 8/
- Figure 8/actin.Tif
- Figure 8/Nrf2.Tif
- Figure 8/p-Akt.Tif
- Figure 8/P-MTOR.Tif
