# Supplementary material for: Astragaloside IV Attenuates the Myocardial Injury Caused by Adriamycin by Inhibiting Autophagy
Source: Front Pharmacol. 2021 May 24;12:669782. doi: 10.3389/fphar.2021.669782 (PMC8184095; doi:10.3389/fphar.2021.669782)
Supplement: Supplementary file 5 [file DataSheet2.ZIP]

Archive with 12 entries (10 files):
- Figure 4/
- Figure 4/beclin1.Tif
- Figure 4/cell/
- Figure 4/cell/actin.Tif
- Figure 4/cell/beclin1.Tif
- Figure 4/cell/LC3.Tif
- Figure 4/cell/p62.Tif
- Figure 4/LC3.Tif
- Figure 4/mTOR.Tif
- Figure 4/p-mTOR.Tif
- Figure 4/p62.Tif
- Figure 4/tubulin.Tif
