# Supplementary material for: Astragaloside IV Attenuates the Myocardial Injury Caused by Adriamycin by Inhibiting Autophagy
Source: Front Pharmacol. 2021 May 24;12:669782. doi: 10.3389/fphar.2021.669782 (PMC8184095; doi:10.3389/fphar.2021.669782)
Supplement: Supplementary file 6 [file DataSheet5.ZIP]

Archive with 5 entries (4 files):
- Figure 7/
- Figure 7/Akt.Tif
- Figure 7/p-Akt.Tif
- Figure 7/PI3K.Tif
- Figure 7/tubulin.Tif
